# Supplementary material for: Facilitating safety evaluation in maternal immunization trials: a retrospective cohort study to assess pregnancy outcomes and events of interest in low-risk pregnancies in England
Source: BMC Pregnancy Childbirth. 2022 Jun 1;22:461. doi: 10.1186/s12884-022-04769-x (PMC9157029; doi:10.1186/s12884-022-04769-x)
Supplement: Supplementary file 3 — Additional file 3. Codes used to identify exclusion criteria for the low-risk cohort. [file 12884_2022_4769_MOESM3_ESM.xlsx]

## Sheet: Index
Additional file 3. Codes used to identify exclusion criteria for the Low-Risk cohort
Diagnoses identified from the start of pregnancy through 240/7 weeks gestational age
Low-lying placenta or placenta previa with or without hemorrhage
Incompetent cervix or cerclage
Polyhydramnios
Oligohydramnios
Fetal anomalies
Gestational hypertension
Rubella infection
Gestational diabetes mellitus
Obstetric cholestasis
Abnormal finding in nuchal translucency scan, serum testing, or other prenatal tests
Intrauterine growth restriction
CMV infection
Herpes simplex infection
Toxoplasma infection
Parvovirus B19 infection
Syphilis infection
Diagnoses identified in the women’s entire medical history until 240/7 weeks gestational age
Deep vein thrombosis, pulmonary embolism, or thrombophilia
Heart disease, cardiac disorders, or cardiac surgery
Asthma and/or COPD
Significant neuropsychiatric illness
Hypertension
Thyroid dysfunction
Hepatitis or liver disease
Immunosuppressive or immunodeficient condition
Chronic kidney disease
Neurological disease
HIV
HBV
HCV
Women with a prescription record of any of the following treatments
With ongoing medical or surgical intervention to prevent preterm delivery
Involving administration of blood products
Antihypertensive medication

## Sheet: Low-lying placenta
Readcode	Readcode_description	ICD10	ICD10_description
L110.00	Placenta praevia without haemorrhage	O44.0	Placenta praevia specified as without haemorrhage
L110000	Placenta praevia without haemorrhage unspecified	O44.1	Placenta praevia with haemorrhage
L110100	Placenta praevia without haemorrhage - delivered
L110200	Placenta praevia without haemorrhage - not delivered
L110z00	Placenta praevia without haemorrhage NOS
L111.00	Placenta praevia with haemorrhage
L111000	Placenta praevia with haemorrhage unspecified
L111100	Placenta praevia with haemorrhage - delivered
L111200	Placenta praevia with haemorrhage - not delivered
L111z00	Placenta praevia with haemorrhage NOS
L116.00	Placenta praevia

## Sheet: Incompetent cervix or cerclage
Readcode	Readcode_description	ICD10	ICD10_description	OPCS4	OPCS4_description
K555.00	Incompetence of cervix	O34.3	Maternal care for cervical incompetence	R12.1	Cerclage of cervix of gravid uterus
L245.00	Cervical incompetence	P01.0	Fetus and newborn affected by incompetent cervix
L245000	Cervical incompetence unspecified
L245300	Cervical incompetence with antenatal problem
L245z00	Cervical incompetence NOS

## Sheet: Polyhydramnios
Readcode	Readcode_description	ICD10	ICD10_description
L27..00	Polyhydramnios and hydramnios	O40	Polyhydramnios
L27..11	Hydramnios	P01.3	Newborn affected by polyhydramnios
L270.00	Polyhydramnios
L270000	Polyhydramnios unspecified
L270200	Polyhydramnios with antenatal problem
L270z00	Polyhydramnios NOS
L27z.00	Polyhydramnios NOS

## Sheet: Oligohydramnios
Readcode	Readcode_description	ICD10	ICD10_description
L280.00	Oligohydramnios	O41.0	Oligohydramnios
L280000	Oligohydramnios unspecified	P01.2	Newborn affected by oligohydramnios
L280100	Oligohydramnios - delivered
L280200	Oligohydramnios with antenatal problem
L280z00	Oligohydramnios NOS

## Sheet: Fetal anomalies
Readcode	Readcode_description	ICD10	ICD10_description
L230.00	Disproportion - major pelvic abnormality	O35	Maternal care for known or suspected fetal abnormality and damage
L230000	Disproportion - major pelvic abnormality unspecified	O35.0	Maternal care for (suspected) central nervous system malformation in fetus
L230100	Disproportion - major pelvic abnormality - delivered	O35.1	Maternal care for (suspected) chromosomal abnormality in fetus
L230200	Disproportion - major pelvic abnormality with antenatal prob	O35.2	Maternal care for (suspected) hereditary disease in fetus
L231000	Generally contracted pelvis unspecified	O35.3	Maternal care for (suspected) damage to fetus from viral disease in mother
L231100	Generally contracted pelvis - delivered	O35.4	Maternal care for (suspected) damage to fetus from alcohol
L233z00	Outlet pelvic contraction NOS	O35.5	Maternal care for (suspected) damage to fetus by drugs
L234.00	Mixed feto-pelvic disproportion	O35.6	Maternal care for (suspected) damage to fetus by radiation
L234100	Mixed feto-pelvic disproportion - delivered	O35.7	Maternal care for (suspected) damage to fetus by other medical procedures
L235.00	Large fetus causing disproportion	O35.8	Maternal care for other (suspected) fetal abnormality and damage
L235100	Large fetus causing disproportion - delivered	O35.9	Maternal care for (suspected) fetal abnormality and damage, unspecified
L236.00	Hydrocephalic disproportion
L236000	Hydrocephalic disproportion unspecified
L236100	Hydrocephalic disproportion - delivered
L236200	Hydrocephalic disproportion with antenatal problem
L236z00	Hydrocephalic disproportion NOS
L237.00	Other fetal abnormality causing disproportion
L237100	Other fetal abnormality causing disproportion - delivered
L237200	Other fetal abnormality causing disproportion with a/n prob
L23y.00	Other disproportion
L23y100	Other disproportion - delivered
L23z.00	Disproportion NOS
L23z100	Disproportion NOS - delivered
L23zz00	Disproportion NOS
L25..00	Known or suspected fetal abnormality
L250.00	Fetus with central nervous system malformation
L250.11	Suspect fetal anencephaly
L250000	Fetus with central nervous system malformation unspecified
L250100	Fetus with central nervous system malformation - delivered
L250200	Fetus with central nervous system malformation with antenatal problem
L250300	Maternal care for suspected CNS malformation in fetus
L250400	Maternal care for CNS malformation in fetus
L250z00	Fetus with central nervous system malformation NOS
L251.00	Fetus with chromosomal abnormality
L251.11	Suspect cystic fibrosis fetus
L251.12	Suspect mongol fetus
L251000	Fetus with chromosomal abnormality unspecified
L251100	Fetus with chromosomal abnormality - delivered
L251300	Maternal care for suspected chromosomal abnormality in fetus
L251400	Maternal care for chromosomal abnormality in fetus
L251z00	Fetus with chromosomal abnormality NOS
L252.00	Fetus with hereditary disease
L252000	Fetus with hereditary disease unspecified
L252100	Fetus with hereditary disease - delivered
L252z00	Fetus with hereditary disease NOS
L253.00	Fetus with viral damage via mother
L253.11	Fetus with suspected rubella damage via mother
L253300	Maternal care for damage to fetus from maternal rubella
L254.00	Fetus with damage due to other maternal disease - delivered
L254.11	Suspect fetal damage from maternal alcohol
L254.12	Suspect fetal damage from maternal toxoplasmosis
L255.00	Fetus with drug damage - delivered
L255000	Fetus with drug damage unspecified
L255100	Fetus with drug damage - delivered
L255200	Fetus with drug damage with antenatal problem
L255300	Maternal care for (suspected) damage to fetus from alcohol
L256.00	Fetus with radiation damage
L257.00	Fetus with damage due to intra-uterine contraceptive device
L257.12	Fetus with damage due to intra-uterine contraceptive device
L258.00	Fetus with cardiovascular abnormality
L25y.00	Fetus with other damage NEC
L25y000	Fetus with other damage NEC, unspecified
L25y100	Fetus with other damage NEC - delivered
L25yz00	Fetus with other damage NEC NOS
L25z.00	Fetus with damage NOS
L25z000	Fetus with damage NOS, unspecified
L25z100	Fetus with damage NOS - delivered
L25z300	Maternal care for suspect fetal abnormal and damage, unspec
L25z400	Maternal care for fetal abnormality and damage, unspecified
L25zz00	Fetus with damage NOS
L26..00	Other fetal and placental problems
L262.11	Other blood-group isoimmunisation
L262100	Other blood-group isoimmunisation - delivered
L263.12	Fetal bradycardia
L263.13	Fetal tachycardia
L263400	Labour and delivery complic by meconium in amniotic fluid
L263500	Lab+del comp fetal ht rate anom wth meconium in amnio fluid
L263700	Maternal care for fetal hypoxia
L263A11	Maternal care for reduced fetal heart rate during pregnancy
L264.00	Intrauterine death
L264100	Intrauterine death - delivered
L265100	Small-for-dates - delivered
L265300	Maternal care for poor fetal growth
L265z00	Small-for-dates NOS
L266100	Large-for-dates - delivered
L267.00	Other placental conditions
L267100	Other placental conditions - delivered
L267200	Other placental conditions with antenatal problem
L267500	Other fetal problems
L267600	Placental infarction
L267900	Morbidly adherent placenta
L267z00	Other placental conditions NOS
L268.00	Other fetal problems
L268000	Reduced fetal movements
L51..00	Maternal care for other known or suspected fetal problems
Lyu3900	[X]Maternal care/oth spcf known or suspected fetal problems
Lyu3A00	[X]Maternal care/known or suspected fetal problem, unspecifd

## Sheet: Gestational hypertension
Readcode	Readcode_description	ICD10	ICD10_description
L12..00	Hypertension complicating pregnancy/childbirth/puerperium	O13.1	Gestational [pregnancy-induced] hypertension without significant proteinuria, first trimester
L120.00	Benign essential hypertension in pregnancy/childbirth/puerp	O13.2	Gestational [pregnancy-induced] hypertension without significant proteinuria, second trimester
L120000	Benign essential hypertension in preg/childb/puerp unspec	O13.3	Gestational [pregnancy-induced] hypertension without significant proteinuria, third trimester
L120100	Benign essential hypertension in preg/childb/puerp - deliv	O13.4	Gestational [pregnancy-induced] hypertension without significant proteinuria, complicating childbirth
L120200	Benign ess hypert in preg/childb/puerp - deliv with p/n comp	O13.5	Gestational [pregnancy-induced] hypertension without significant proteinuria, complicating the puerperium
L120300	Benign essential hypertension in preg/childb/puerp-not deliv	O13.9	Gestational [pregnancy-induced] hypertension without significant proteinuria, unspecified trimester
L120400	Benign essential hypertension in preg/childb/puerp +p/n comp	O16.1	Unspecified maternal hypertension, first trimester
L120z00	Benign essential hypertension in preg/childb/puerp NOS	O16.2	Unspecified maternal hypertension, second trimester
L121.00	Renal hypertension in pregnancy/childbirth/puerperium	O16.3	Unspecified maternal hypertension, third trimester
L121000	Renal hypertension in pregnancy/childbirth/puerp unspecified	O16.4	Unspecified maternal hypertension, complicating childbirth
L121100	Renal hypertension in pregnancy/childbirth/puerp - delivered	O16.5	Unspecified maternal hypertension, complicating the puerperium
L121200	Renal hypertension in preg/childb/puerp -deliv with p/n comp	O16.9	Unspecified maternal hypertension, unspecified trimester
L121300	Renal hypertension in preg/childbirth/puerp - not delivered
L121z00	Renal hypertension in pregnancy/childbirth/puerperium NOS
L122.00	Other pre-existing hypertension in preg/childbirth/puerp
L122000	Other pre-existing hypertension in preg/childb/puerp unspec
L122100	Other pre-existing hypertension in preg/childb/puerp - deliv
L122300	Other pre-exist hypertension in preg/childb/puerp-not deliv
L122z00	Other pre-existing hypertension in preg/childb/puerp NOS
L123.00	Transient hypertension of pregnancy
L123000	Transient hypertension of pregnancy unspecified
L123100	Transient hypertension of pregnancy - delivered
L123200	Transient hypertension of pregnancy - deliv with p/n comp
L123300	Transient hypertension of pregnancy - not delivered
L123400	Transient hypertension of pregnancy + postnatal complication
L123500	Gestational hypertension
L123600	Transient hypertension of pregnancy
L123z00	Transient hypertension of pregnancy NOS
L128.00	Pre-exist hypertension compl preg childbirth and puerperium
L128000	Pre-exist hyperten heart dis compl preg childbth+puerperium
L128200	Pre-exist 2ndry hypertens comp preg childbth and puerperium
L12B.00	Proteinuric hypertension of pregnancy
L12z.00	Unspecified hypertension in pregnancy/childbirth/puerperium
L12z000	Unspecified hypertension in preg/childb/puerp unspecified
L12z100	Unspecified hypertension in preg/childb/puerp - delivered
L12z200	Unspecified hypertension in preg/childb/puerp -del +p/n comp
L12z300	Unspecified hypertension in preg/childb/puerp - not deliv
L12z400	Unspecified hypertension in preg/childb/puerp with p/n comp
L12zz00	Unspecified hypertension in preg/childb/puerp NOS
L161.00	Oedema or excessive weight gain in pregnancy no hypertension
Lyu1.00	[X]Oedema,proteinuria+hypertens in pregnancy,childbrth,puerp

## Sheet: Gestational diabetes
Readcode	Readcode_description	ICD10	ICD10_description
L180.00	Diabetes mellitus during pregnancy/childbirth/puerperium	O24.4	Diabetes mellitus arising in pregnancy
L180100	Diabetes mellitus during pregnancy - baby delivered	O24.9	Diabetes mellitus in pregnancy, unspecified
L180300	Diabetes mellitus during pregnancy - baby not yet delivered
L180400	Diabetes mellitus in pueperium - baby previously delivered
L180800	Diabetes mellitus arising in pregnancy
L180811	Gestational diabetes mellitus
L180900	Gestational diabetes mellitus
L180z00	Diabetes mellitus in pregnancy/childbirth/puerperium NOS

## Sheet: Rubella infection
Readcode	Readcode_description	ICD10	ICD10_description
A56..00	Rubella	B06.0	Rubella with neurological complications
A560100	Rubella encephalomyelitis	B06.8	Rubella with other complications
A560200	Rubella deafness	B06.9	Rubella without complication
A56x.00	Rubella with other specified complication
A56xz00	Rubella with other specified complication NOS
A56y.00	Rubella with unspecified complication
A56z.00	Rubella with no complication NOS
AyuA900	Rubella with other complications
AyuAA00	Rubella without complication
F030611	Rubella encephalitis
L175.00	Maternal rubella in pregnancy, childbirth and the puerperium
L175000	Maternal rubella, unspecified whether pregnancy/puerperium
L175300	Maternal rubella during pregnancy - baby not yet delivered
L175z00	Maternal rubella in pregnancy/childbirth/puerperium NOS
L253300	Maternal care for damage to fetus from maternal rubella
Q400.11	Extended rubella syndrome

## Sheet: Obstetric cholestasis
Readcode	Readcode_description	ICD10	ICD10_description
L18A000	Cholestasis of pregnancy	O26.6	Liver disorders in pregnancy, childbirth and the puerperium

[truncated: 23 more sheets: Abnormal findings scan, Intrauterine growth restriction, CMV Infection, Herpes Simplex, Toxoplasma infection, Parvovirus B19, Syphilis infection, DVT_PE_TH, Cardiac Disorder, Asthma COPD, Neuropsychiatric illness, Hypertension, Thyroid dysfunction, Hepatitis or liver disease, Immunosuppresive condition, Neurological disease, Chronic kidney disease, HIV, Hepatitis B virus, Hepatitis C virus …]
