# Supplementary material for: Facilitating safety evaluation in maternal immunization trials: a retrospective cohort study to assess pregnancy outcomes and events of interest in low-risk pregnancies in England
Source: BMC Pregnancy Childbirth. 2022 Jun 1;22:461. doi: 10.1186/s12884-022-04769-x (PMC9157029; doi:10.1186/s12884-022-04769-x)
Supplement: Supplementary file 5 — Additional file 5. Codes used to identify pregnancy outcomes and pregnancy-related events of interest. [file 12884_2022_4769_MOESM5_ESM.xlsx]

## Sheet: Index
Additional file 5. Codes used to identify pregnancy outcomes and pregnancy-related events of interest
Pregnancy outcomes
Live birth
Stillbirth
Termination
Miscarriage
Either termination or miscarriage
Ectopic pregnancy
Preterm birth
Pregnancy-related events of interest
Maternal death
Maternal sepsis
Vaginal or intrauterine haemorrhage
Premature labour
Labour protraction or arrest disorders
Pre-eclampsia
Eclampsia
Pregnancy-related hypertension
Preterm premature rupture of membranes
Oligohydramnios
Polyhydramnios
Intrauterine growth restrictions
Gestational diabetes
Liver and biliary disease
Foetal/perinatal distress or asphyxia

## Sheet: Live birth
ICD10	ICD10_description	Pregnancy_register_variable	HES_data_variable
Z37.0	Single live birth	Outcome=1 Live birth	birstat=1 Live birth
Z37.2	Twins, both liveborn	Outcome=11 Delivery based on third trimester pregnancy record
Z37.5	Other multiple births, all liveborn	Outcome=12 Delivery based on a late pregnancy record	This variable contains a code which indicates whether the baby was born alive or dead (still birth).
Z37.9	Outcome of delivery, unspecified		A still birth is a birth after a gestation period of 24 weeks (168 days) where the baby shows not
Z38	Liveborn infants according to place of birth and type of delivery		sign of life when delivered. This item appears for each baby on multiple birth delivery records.
Z38.0	Single liveborn infant, born in hospital
Z38.1	Single liveborn infant, born outside hospital
Z38.2	Single liveborn infant, unspecified as to place of birth
Z38.3	Twin liveborn infant, born in hospital
Z38.4	Twin liveborn infant, born outside hospital
Z38.5	Twin liveborn infant, unspecified as to place of birth
Z38.6	Other multiple liveborn infant, born in hospital
Z38.7	Other multiple liveborn infant, born outside hospital
Z38.8	Other multiple liveborn infant, unspecified as to place of birth

## Sheet: Stillbirth
ICD10	ICD10_description	Pregnancy_register_variable	HES_data_variable
O36.4	Maternal care for intrauterine death	Outcome=2 Still birth	birstat=2 still birth: ante-partum
P95	Stillbirth		birstat=3 still birth: intra-partum
Z37.1	Single stillbirth		birstat=4 still birth: indeterminate
Z37.4	Twins, both stillborn
Z37.7	Other multiple births, all stillborn		This variable contains a code which indicates whether the baby was born alive or dead (still birth).
			A still birth is a birth after a gestation period of 24 weeks (168 days) where the baby shows not
			sign of life when delivered. This item appears for each baby on multiple birth delivery records.

## Sheet: Termination
ICD10	ICD10_description	Pregnancy_register_variable
O04	Medical abortion	outcome=5 Termination of pregnancy

## Sheet: Miscarriage
ICD10	ICD10_description	Pregnancy_register_variable
O03	Spontaneous Abortion	outcome=4 Miscarrage
		outcome=8 Molar
		outcome=9 Blighted ovum
		outcome=10 Unspecified loss

## Sheet: Either
Pregnancy_register_variable
outcome=6 Either termination or miscarriage
Yellow = To be included, however, we will inspect further upon receiving the data

## Sheet: Ectopic Pregnancy
Pregnancy_register_variable
Outcome=7 Ectopic Pregnancy

## Sheet: Preterm birth
Pregnancy_register_variable	ICD10	ICD10_description	Pregnancy_register_variable
Outcome=1 Live birth	O60.1	Preterm spontaneous labour with preterm delivery	preterm_ev=1
Outcome=2 Still birth	O60.3	Preterm delivery without spontaneous labour
Outcome=3 1 or 2	P07.2	Extreme immaturity
Outcome=11 Delivery based on third trimester pregnancy record	P07.3	Other preterm infants
Outcome=12 Delivery based on a late pregnancy record	P59.0	Neonatal jaundice associated with preterm delivery

## Sheet: Maternal death
ONS
Date of transfer, discharge status= death

## Sheet: Maternal sepsis
Readcode	Readcode_description	ICD10	ICD10_description
A270600	Sepsis due to Listeria monocytogenes	A40.0	Sepsis due to streptococcus, group A
A38z.11	Sepsis	A40.1	Sepsis due to streptococcus, group B
A396.00	Sepsis due to Actinomyces	A40.2	Sepsis due to streptococcus, group D
A3C..00	Sepsis	A40.3	Sepsis due to Streptococcus pneumoniae
A3C0.00	Sepsis due to Streptococcus	A40.8	Other streptococcal sepsis
A3C0000	Sepsis due to Streptococcus group A	A40.9	Streptococcal sepsis, unspecified
A3C0100	Sepsis due to Streptococcus group B	A41.0	Sepsis due to Staphylococcus aureus
A3C0300	Sepsis due to Streptococcus pneumoniae	A41.1	Sepsis due to other specified staphylococcus
A3C1.00	Sepsis due to Staphylococcus	A41.2	Sepsis due to unspecified staphylococcus
A3C1000	Sepsis due to Staphylococcus aureus	A41.3	Sepsis due to Haemophilus influenzae
A3C1y00	Sepsis due to other specified staphylococcus	A41.4	Sepsis due to anaerobes
A3C1z00	Sepsis due to staphylococcus NOS	A41.5	Sepsis due to other Gram-negative organisms
A3C2.00	Sepsis due to anaerobic bacteria	A41.8	Other specified sepsis
A3C2.11	Sepsis due to anaerobes	A41.9	Sepsis, unspecified
A3C3.00	Sepsis due to Gram negative bacteria
A3C3.11	Sepsis due to Gram negative organisms
A3C3000	Sepsis due to Haemophilus influenzae
A3C3y00	Sepsis due to other Gram negative organisms
A3Cz.00	Sepsis NOS
AB2y511	Sepsis due to Candida
L090y00	Sepsis NOS following abortion/ectopic/molar pregnancy
L40..11	Sepsis - puerperal

[truncated: 14 more sheets: Vaginal haemorrhage, Premature labour, Labour protraction, Pre_eclampsia, Eclampsia, Gestational hypertension, Premature rupture, Oligohydramnios, Polyhydramnios, Intrauterine growth restriction, Gestational diabetes, Diabetes, Liver and Biliary Disease, FetalPerinatal stress]
