# Supplementary material for: Facilitating safety evaluation in maternal immunization trials: a retrospective cohort study to assess pregnancy outcomes and events of interest in low-risk pregnancies in England
Source: BMC Pregnancy Childbirth. 2022 Jun 1;22:461. doi: 10.1186/s12884-022-04769-x (PMC9157029; doi:10.1186/s12884-022-04769-x)
Supplement: Supplementary file 8 — Additional file 8. Codes used to define the variables. [file 12884_2022_4769_MOESM8_ESM.xlsx]

## Sheet: Index 
Additional file 8. Codes used to define the variables
Smoking
Alcohol
Contraception oral
Contraception ring and IUD
Contraception implant
Contraception injection
Contraception other

## Sheet: Smoking
Readcode	Category	Description
0C31.00	Current smoker	Foreman - tobacco processors
0C32.00	Current smoker	Tobacco processor
137..00	Current smoker	Tobacco consumption
137..11	Current smoker	Smoker - amount smoked
1371.00	Never smoked	Never smoked tobacco
1371.11	Never smoked	Non-smoker
1372.00	Current smoker	Trivial smoker - < 1 cig/day
1372.11	Current smoker	Occasional smoker
1373.00	Current smoker	Light smoker - 1-9 cigs/day
1374.00	Current smoker	Moderate smoker - 10-19 cigs/d
1375.00	Current smoker	Heavy smoker - 20-39 cigs/day
1376.00	Current smoker	Very heavy smoker - 40+cigs/d
1377.00	Past smoker	Ex-trivial smoker (<1/day)
1378.00	Past smoker	Ex-light smoker (1-9/day)
1379.00	Past smoker	Ex-moderate smoker (10-19/day)
137a.00	Current smoker	Pipe tobacco consumption
137A.00	Past smoker	Ex-heavy smoker (20-39/day)
137b.00	Current smoker	Ready to stop smoking
137B.00	Past smoker	Ex-very heavy smoker (40+/day)
137C.00	Current smoker	Keeps trying to stop smoking
137c.00	Current smoker	Thinking about stopping smoking
137d.00	Current smoker	Not interested in stopping smoking
137D.00	Current smoker	Admitted tobacco cons untrue ?
137E.00	Current smoker	Tobacco consumption unknown
137e.00	Current smoker	Smoking restarted
137f.00	Current smoker	Reason for restarting smoking
137F.00	Past smoker	Ex-smoker - amount unknown
137G.00	Current smoker	Trying to give up smoking
137g.00	Current smoker	Cigarette pack-years
137H.00	Current smoker	Pipe smoker
137h.00	Current smoker	Minutes from waking to first tobacco consumption
137i.00	Past smoker	Ex-tobacco chewer
137J.00	Current smoker	Cigar smoker
137j.00	Past smoker	Ex-cigarette smoker
137K.00	Past smoker	Stopped smoking
137K000	Past smoker	Recently stopped smoking
137l.00	Past smoker	Ex roll-up cigarette smoker
137L.00	Never smoked	Current non-smoker
137M.00	Current smoker	Rolls own cigarettes
137m.00	Current smoker	Failed attempt to stop smoking
137n.00	Current smoker	Total time smoked
137N.00	Past smoker	Ex pipe smoker
137o.00	Current smoker	Waterpipe tobacco consumption
137O.00	Past smoker	Ex cigar smoker
137P.00	Current smoker	Cigarette smoker
137P.11	Current smoker	Smoker
137Q.00	Current smoker	Smoking started
137Q.11	Current smoker	Smoking restarted
137R.00	Current smoker	Current smoker
137S.00	Past smoker	Ex smoker
137T.00	Past smoker	Date ceased smoking
137V.00	Current smoker	Smoking reduced
137W.00	Current smoker	Chews tobacco
137X.00	Current smoker	Cigarette consumption
137Y.00	Current smoker	Cigar consumption
137Z.00	Current smoker	Tobacco consumption NOS
13cA.00	Current smoker	Smokes drugs
13p..00	Current smoker	Smoking cessation milestones
13p0.00	Current smoker	Negotiated date for cessation of smoking
13p1.00	Current smoker	Smoking status at 4 weeks
13p2.00	Current smoker	Smoking status between 4 and 52 weeks
13p3.00	Current smoker	Smoking status at 52 weeks
13p4.00	Past smoker	Smoking free weeks
13p5.00	Current smoker	Smoking cessation programme start date
13p5000	Current smoker	Practice based smoking cessation programme start date
13p7.00	Current smoker	Smoking status at 12 weeks
13p8.00	Current smoker	Lost to smoking cessation follow-up
1782.00	Current smoker	Asthma trigger - tobacco smoke
1PC..00	Current smoker	User of electronic cigarette
1PD..00	Past smoker	Ex user of electronic cigarette
1V08.00	Current smoker	Smokes drugs in cigarette form
1V09.00	Current smoker	Smokes drugs through a pipe
388B.00	Current smoker	Pack years
38DH.00	Current smoker	Fagerstrom test for nicotine dependence
38Gb.00	Current smoker	Dyspnoea,obstruction, smoking, exacerbation frequency index
6791.00	Current smoker	Health ed. - smoking
6791000	Current smoker	Health education - parental smoking
67A3.00	Current smoker	Pregnancy smoking advice
67H1.00	Current smoker	Lifestyle advice regarding smoking
67H6.00	Current smoker	Brief intervention for smoking cessation
68T..00	Current smoker	Tobacco usage screen
745H.00	Current smoker	Smoking cessation therapy
745H000	Current smoker	Nicotine replacement therapy using nicotine patches
745H100	Current smoker	Nicotine replacement therapy using nicotine gum
745H200	Current smoker	Nicotine replacement therapy using nicotine inhalator
745H300	Current smoker	Nicotine replacement therapy using nicotine lozenges
745H400	Current smoker	Smoking cessation drug therapy
745Hy00	Current smoker	Other specified smoking cessation therapy
745Hz00	Current smoker	Smoking cessation therapy NOS
8B2B.00	Current smoker	Nicotine replacement therapy
8B2B000	Current smoker	Issue of nicotine replacement therapy voucher
8B31G00	Current smoker	Varenicline smoking cessation therapy offered
8B3f.00	Current smoker	Nicotine replacement therapy provided free
8B3Y.00	Current smoker	Over the counter nicotine replacement therapy
8BP3.00	Current smoker	Nicotine replacement therapy provided by community pharmacis
8CAg.00	Current smoker	Smoking cessation advice provided by community pharmacist
8CAL.00	Current smoker	Smoking cessation advice
8CdB.00	Current smoker	Stop smoking service opportunity signposted
8H7i.00	Current smoker	Referral to smoking cessation advisor
8HBM.00	Current smoker	Stop smoking face to face follow-up
8HBP.00	Current smoker	Smoking cessation 12 week follow-up
8HkQ.00	Current smoker	Referral to NHS stop smoking service
8HTK.00	Current smoker	Referral to stop-smoking clinic
8I2I.00	Current smoker	Nicotine replacement therapy contraindicated
8I39.00	Current smoker	Nicotine replacement therapy refused
8I6H.00	Current smoker	Smoking review not indicated
8IAj.00	Current smoker	Smoking cessation advice declined
8IEK.00	Current smoker	Smoking cessation programme declined
8IEM.00	Current smoker	Smoking cessation drug therapy declined
8IEo.00	Current smoker	Referral to smoking cessation service declined
8T08.00	Current smoker	Referral to smoking cessation service
9kc..00	Current smoker	Smoking cessation - enhanced services administration
9kc0.00	Current smoker	Smoking cessatn monitor template complet - enhanc serv admin
9kc0.11	Current smoker	Smoking cessation ESA monitoring template completed
9kf1.00	Current smoker	Refer COPD structured smoking assessment - enhanc serv admin
9kf1.11	Current smoker	Referred for COPD structured smoking assessment
9kf2.00	Current smoker	COPD structured smoking assessment declined - enh serv admin
9kf2.11	Current smoker	COPD structured smoking assessment declined
9km..00	Past smoker	Ex-smoker annual review - enhanced services administration
9km..11	Past smoker	Ex-smoker annual review
9kn..00	Never smoked	Non-smoker annual review - enhanced services administration
9kn..11	Never smoked	Non-smoker annual review
9ko..00	Current smoker	Current smoker annual review - enhanced services admin
9ko..11	Current smoker	Current smoker annual review
9N2k.00	Current smoker	Seen by smoking cessation advisor
9N4M.00	Current smoker	DNA - Did not attend smoking cessation clinic
9Ndf.00	Current smoker	Consent given for follow-up by smoking cessation team
9Ndg.00	Current smoker	Declined consent for follow-up by smoking cessation team
9NdV.00	Current smoker	Consent given follow-up after smoking cessation intervention
9NdW.00	Current smoker	Consent given for smoking cessation data sharing
9NdY.00	Current smoker	Declin cons follow-up evaluation after smoking cess interven
9NdZ.00	Current smoker	Declined consent for smoking cessation data sharing
9NS0200	Current smoker	Referral for smoking cessation service offered
9OO..00	Current smoker	Anti-smoking monitoring admin.
9OO..11	Current smoker	Stop smoking clinic admin.
9OO..12	Current smoker	Stop smoking monitoring admin.
9OO1.00	Current smoker	Attends stop smoking monitor.
9OO2.00	Current smoker	Refuses stop smoking monitor
9OO3.00	Current smoker	Stop smoking monitor default
9OO4.00	Current smoker	Stop smoking monitor 1st lettr
9OO5.00	Current smoker	Stop smoking monitor 2nd lettr
9OO6.00	Current smoker	Stop smoking monitor 3rd lettr
9OO7.00	Current smoker	Stop smoking monitor verb.inv.
9OO8.00	Current smoker	Stop smoking monitor phone inv
9OO9.00	Current smoker	Stop smoking monitoring delete
9OOA.00	Current smoker	Stop smoking monitor.chck done
9OOB.00	Current smoker	Stop smoking invitation short message service text message
9OOB000	Current smoker	Stop smoking invitation first SMS text message
9OOB100	Current smoker	Stop smoking invitation second SMS text message
9OOB200	Current smoker	Stop smoking invitation third SMS text message
9OOZ.00	Current smoker	Stop smoking monitor admin.NOS
E023.00	Current smoker	Nicotine withdrawal
E251.00	Current smoker	Tobacco dependence
E251000	Current smoker	Tobacco dependence, unspecified
E251100	Current smoker	Tobacco dependence, continuous
E251200	Current smoker	Tobacco dependence, episodic
E251300	Current smoker	Tobacco dependence in remission
E251z00	Current smoker	Tobacco dependence NOS
Eu17.00	Current smoker	[X]Mental and behavioural disorder due to use of tobacco
Eu17000	Current smoker	[X]Mental & behav dis due to use tobacco: acute intoxication
Eu17100	Current smoker	[X]Mental and behav dis due to use of tobacco: harmful use
Eu17200	Current smoker	[X]Mental and behav dis due to use tobacco: dependence syndr
Eu17300	Current smoker	[X]Mental and behav dis due to use tobacco: withdrawal state
H310100	Current smoker	Smokers' cough
SMC..00	Current smoker	Toxic effect of tobacco and nicotine
TJHy200	Current smoker	Adverse reaction to nicotine
ZG23300	Current smoker	Advice on smoking
ZRaM.00	Current smoker	Motives for smoking scale
ZRaM.11	Current smoker	MFS - Motives for smoking scale
ZRao.00	Current smoker	Occasions for smoking scale
ZRb3.00	Current smoker	Pack years
ZRBm200	Current smoker	Fagerstrom test for nicotine dependence
ZRBm211	Current smoker	FTND - Fagerstrom test for nicotine dependence
ZRh4.00	Current smoker	Reasons for smoking scale
ZRh4.11	Current smoker	RFS - Reasons for smoking scale
ZV11600	Past smoker	[V]Personal history of tobacco abuse
ZV4K000	Current smoker	[V]Tobacco use
ZV6D800	Current smoker	[V]Tobacco abuse counselling

## Sheet: Alcohol
Readcode	Category	Description
1282.00	Drinker (heavy)	FH: Alcoholism
1361.11	Non drinker	Non drinker alcohol
1361.12	Non drinker	Non-drinker alcohol
1362.00	Drinker (light)	Trivial drinker - <1u/day
1362.11	Drinker (light)	Drinks rarely
1362.12	Drinker (light)	Drinks occasionally
1363.00	Drinker (light)	Light drinker - 1-2u/day
1364.00	Drinker (moderate)	Moderate drinker - 3-6u/day
1365.00	Drinker (heavy)	Heavy drinker - 7-9u/day
1366.00	Drinker (heavy)	Very heavy drinker - >9u/day
1367.00	Non drinker	Stopped drinking alcohol
136A.00	Non drinker	Ex-trivial drinker (<1u/day)
136B.00	Non drinker	Ex-light drinker - (1-2u/day)
136C.00	Non drinker	Ex-moderate drinker - (3-6u/d)
136D.00	Non drinker	Ex-heavy drinker - (7-9u/day)
136E.00	Non drinker	Ex-very heavy drinker-(>9u/d)
136F.00	Drinker (unspecified)	Spirit drinker
136G.00	Drinker (unspecified)	Beer drinker
136H.00	Drinker (unspecified)	Drinks beer and spirits
136I.00	Drinker (unspecified)	Drinks wine
136J.00	Drinker (moderate)	Social drinker
136K.00	Drinker (heavy)	Alcohol intake above recommended sensible limits
136L.00	Drinker (moderate)	Alcohol intake within recommended sensible limits
136M.00	Non drinker	Current non drinker
136N.00	Drinker (light)	Light drinker
136O.00	Drinker (moderate)	Moderate drinker
136P.00	Drinker (heavy)	Heavy drinker
136Q.00	Drinker (heavy)	Very heavy drinker
136R.00	Drinker (heavy)	Binge drinker
136S.00	Drinker (heavy)	Hazardous alcohol use
136T.00	Drinker (heavy)	Harmful alcohol use
136W.00	Drinker (heavy)	Alcohol misuse
136X.00	Drinker (unspecified)	Alcohol units consumed on heaviest drinking day
136Y.00	Drinker (heavy)	Drinks in morning to get rid of hangover
136a.00	Drinker (heavy)	Increasing risk drinking
136b.00	Drinker (heavy)	Feels should cut down drinking
136c.00	Drinker (heavy)	Higher risk drinking
136d.00	Drinker (light)	Lower risk drinking
13Y8.00	Drinker (heavy)	Alcoholics anonymous
13ZY.00	Drinker (heavy)	Disqualified from driving due to excess alcohol
1B1c.00	Drinker (heavy)	Alcohol induced hallucinations
1D19.00	Drinker (heavy)	Pain in lymph nodes after alcohol consumption
1F9D.00	Drinker (heavy)	Replaces meals with drinks
2577.00	Drinker (unspecified)	O/E - breath - alcohol smell
2577.11	Drinker (unspecified)	O/E - alcoholic breath
63C7.00	Drinker (heavy)	Maternal alcohol abuse
66e..00	Drinker (heavy)	Alcohol disorder monitoring
66e0.00	Drinker (heavy)	Alcohol abuse monitoring
7P22100	Drinker (heavy)	Delivery of rehabilitation for alcohol addiction
8BA8.00	Drinker (heavy)	Alcohol detoxification
8CAM000	Drinker (unspecified)	Advised to abstain from alcohol consumption
8CAv.00	Drinker (heavy)	Advised to contact primary care alcohol worker
8G32.00	Drinker (heavy)	Aversion therapy - alcoholism
8H35.00	Drinker (heavy)	Admitted to alcohol detoxification centre
8H7p.00	Drinker (heavy)	Referral to community alcohol team
8HkG.00	Drinker (heavy)	Referral to specialist alcohol treatment service
8HkJ.00	Drinker (heavy)	Referral to alcohol brief intervention service
8IAF.00	Drinker (heavy)	Brief intervention for excessive alcohol consumptn declined
8IAJ.00	Drinker (heavy)	Declined referral to specialist alcohol treatment service
8IAt.00	Drinker (heavy)	Extended interven for excessive alcohol consumption declined
8IEA.00	Drinker (heavy)	Referral to community alcohol team declined
9k1..00	Drinker (heavy)	Alcohol misuse - enhanced services administration
9k11.00	Drinker (heavy)	Alcohol consumption counselling
9k12.00	Drinker (heavy)	Alcohol misuse - enhanced service completed
9k14.00	Drinker (heavy)	Alcohol counselling by other agencies
9k1A.00	Drinker (heavy)	Brief intervention for excessive alcohol consumptn completed
9k1B.00	Drinker (heavy)	Extended intervention for excessive alcohol consumptn complt
9NN2.00	Drinker (heavy)	Under care of community alcohol team
C150500	Drinker (heavy)	Alcohol-induced pseudo-Cushing's syndrome
E01..00	Drinker (heavy)	Alcoholic psychoses
E011.00	Drinker (heavy)	Alcohol amnestic syndrome
E011000	Drinker (heavy)	Korsakov's alcoholic psychosis
E011100	Drinker (heavy)	Korsakov's alcoholic psychosis with peripheral neuritis
E011z00	Drinker (heavy)	Alcohol amnestic syndrome NOS
E012.00	Drinker (heavy)	Other alcoholic dementia
E012.11	Drinker (heavy)	Alcoholic dementia NOS
E012000	Drinker (heavy)	Chronic alcoholic brain syndrome
E014.00	Drinker (heavy)	Pathological alcohol intoxication
E014.11	Drinker (heavy)	Drunkenness - pathological
E015.00	Drinker (heavy)	Alcoholic paranoia
E01y.00	Drinker (heavy)	Other alcoholic psychosis
E01yz00	Drinker (heavy)	Other alcoholic psychosis NOS
E01z.00	Drinker (heavy)	Alcoholic psychosis NOS
E23..00	Drinker (heavy)	Alcohol dependence syndrome
E23..11	Drinker (heavy)	Alcoholism
E23..12	Drinker (heavy)	Alcohol problem drinking
E230.00	Drinker (heavy)	Acute alcoholic intoxication in alcoholism
E230.11	Drinker (heavy)	Alcohol dependence with acute alcoholic intoxication
E230000	Drinker (heavy)	Acute alcoholic intoxication, unspecified, in alcoholism
E230100	Drinker (heavy)	Continuous acute alcoholic intoxication in alcoholism
E230200	Drinker (heavy)	Episodic acute alcoholic intoxication in alcoholism
E230300	Drinker (heavy)	Acute alcoholic intoxication in remission, in alcoholism
E230z00	Drinker (heavy)	Acute alcoholic intoxication in alcoholism NOS
E231.00	Drinker (heavy)	Chronic alcoholism
E231000	Drinker (heavy)	Unspecified chronic alcoholism
E231100	Drinker (heavy)	Continuous chronic alcoholism
E231200	Drinker (heavy)	Episodic chronic alcoholism
E231300	Drinker (heavy)	Chronic alcoholism in remission
E231z00	Drinker (heavy)	Chronic alcoholism NOS
E23z.00	Drinker (heavy)	Alcohol dependence syndrome NOS
E250.00	Drinker (heavy)	Nondependent alcohol abuse
E250.11	Drinker (heavy)	Drunkenness NOS
E250.12	Drinker (heavy)	Hangover (alcohol)
E250.14	Drinker (heavy)	Intoxication - alcohol
E250000	Drinker (heavy)	Nondependent alcohol abuse, unspecified
E250100	Drinker (heavy)	Nondependent alcohol abuse, continuous
E250200	Drinker (heavy)	Nondependent alcohol abuse, episodic
E250z00	Drinker (heavy)	Nondependent alcohol abuse NOS
E274A00	Drinker (heavy)	[X]Mental and behavioural disorders due to use of alcohol
Eu10.00	Drinker (heavy)	[X]Mental and behavioural disorders due to use of alcohol
Eu10000	Drinker (heavy)	[X]Mental & behav dis due to use alcohol: acute intoxication
Eu10011	Drinker (heavy)	[X]Acute alcoholic drunkenness
Eu10100	Drinker (heavy)	[X]Mental and behav dis due to use of alcohol: harmful use
Eu10200	Drinker (heavy)	[X]Mental and behav dis due to use alcohol: dependence syndr
Eu10211	Drinker (heavy)	[X]Alcohol addiction
Eu10212	Drinker (heavy)	[X]Chronic alcoholism
Eu10300	Drinker (heavy)	[X]Mental and behav dis due to use alcohol: withdrawal state
Eu10400	Drinker (heavy)	[X]Men & behav dis due alcohl: withdrawl state with delirium
Eu10411	Drinker (heavy)	[X]Delirium tremens, alcohol induced
Eu10500	Drinker (heavy)	[X]Mental & behav dis due to use alcohol: psychotic disorder
Eu10511	Drinker (heavy)	[X]Alcoholic hallucinosis
Eu10512	Drinker (heavy)	[X]Alcoholic jealousy
Eu10513	Drinker (heavy)	[X]Alcoholic paranoia
Eu10514	Drinker (heavy)	[X]Alcoholic psychosis NOS
Eu10600	Drinker (heavy)	[X]Mental and behav dis due to use alcohol: amnesic syndrome
Eu10611	Drinker (heavy)	[X]Korsakov's psychosis, alcohol induced
Eu10700	Drinker (heavy)	[X]Men & behav dis due alcoh: resid & late-onset psychot dis
Eu10711	Drinker (heavy)	[X]Alcoholic dementia NOS
Eu10712	Drinker (heavy)	[X]Chronic alcoholic brain syndrome
Eu10800	Drinker (heavy)	[X]Alcohol withdrawal-induced seizure
Eu10y00	Drinker (heavy)	[X]Men & behav dis due to use alcohol: oth men & behav dis
Eu10z00	Drinker (heavy)	[X]Ment & behav dis due use alcohol: unsp ment & behav dis
F11x000	Drinker (heavy)	Cerebral degeneration due to alcoholism
F11x011	Drinker (heavy)	Alcoholic encephalopathy
F144000	Drinker (heavy)	Cerebellar ataxia due to alcoholism
F25B.00	Drinker (heavy)	Alcohol-induced epilepsy
F375.00	Drinker (heavy)	Alcoholic polyneuropathy
F394100	Drinker (heavy)	Alcoholic myopathy
G555.00	Drinker (heavy)	Alcoholic cardiomyopathy
G852300	Drinker (heavy)	Oesophageal varices in alcoholic cirrhosis of the liver
J153.00	Drinker (heavy)	Alcoholic gastritis
J610.00	Drinker (heavy)	Alcoholic fatty liver
J611.00	Drinker (heavy)	Acute alcoholic hepatitis
J612.00	Drinker (heavy)	Alcoholic cirrhosis of liver
J612000	Drinker (heavy)	Alcoholic fibrosis and sclerosis of liver
J613.00	Drinker (heavy)	Alcoholic liver damage unspecified
J613000	Drinker (heavy)	Alcoholic hepatic failure
J617.00	Drinker (heavy)	Alcoholic hepatitis
J617000	Drinker (heavy)	Chronic alcoholic hepatitis
J670800	Drinker (heavy)	Alcohol-induced acute pancreatitis
J671000	Drinker (heavy)	Alcohol-induced chronic pancreatitis
R103.00	Drinker (heavy)	[D]Alcohol blood level excessive
SLH3.00	Drinker (heavy)	Alcohol deterrent poisoning
SM0..00	Drinker (heavy)	Alcohol causing toxic effect
SM0z.00	Drinker (heavy)	Alcohol causing toxic effect NOS
T90..00	Drinker (unspecified)	Accidental poisoning by alcohol, NEC
T900.00	Drinker (unspecified)	Accidental poisoning by alcoholic beverages
T90z.00	Drinker (unspecified)	Accidental poisoning by alcohol NOS
U1A9.00	Drinker (unspecified)	[X]Accident poisoning/exposure to alcohol
U1A9000	Drinker (unspecified)	[X]Accident poison/exposure to alcohol at home
U1A9200	Drinker (unspecified)	[X]Acc poison/expos alcohol school/pub admin area
U1A9300	Drinker (unspecified)	[X]Accid pois/expos alcohol in sport/athletic area
U1A9400	Drinker (unspecified)	[X]Accid poison/expos alcohol in street/highway
U1A9500	Drinker (unspecified)	[X]Accid poison/expos alcohol trade/service area
U1A9y00	Drinker (unspecified)	[X]Accid pois/expos to alcohol other spec place
U1A9z00	Drinker (unspecified)	[X]Accid poison/expos to alcohol unspecif place
U209.00	Drinker (heavy)	[X]Intent self poison/exposure to alcohol
U209000	Drinker (heavy)	[X]Int self poison/exposure to alcohol at home
U209y00	Drinker (heavy)	[X]Int self poison alcohol other spec place
U209z00	Drinker (heavy)	[X]Intent self poison alcohol unspecif place
U409.00	Drinker (heavy)	[X]Poisoning/exposure, ? intent, to alcohol
U409000	Drinker (heavy)	[X]Poison/exposure ?intent, to alcohol at home
U409200	Drinker (heavy)	[X]Pois/exp ?intent alcohol school/pub admin area
U409400	Drinker (heavy)	[X]Pois/expos ?intent alcohol in street/highway
U409z00	Drinker (heavy)	[X]Pois/expos ?intent to alcohol unspecif place
U800.00	Drinker (moderate)	[X]Eviden of alcohl involv blood alcohl level <20 mg/100 ml
U801.00	Drinker (moderate)	[X]Eviden of alcohl involv blood alcohl level 20-39mg/100ml
U802.00	Drinker (moderate)	[X]Eviden of alcohl involv blood alcohl level 40-59mg/100ml
U803.00	Drinker (moderate)	[X]Eviden of alcohl involv blood alcohl level 60-79mg/100ml
U804.00	Drinker (moderate)	[X]Eviden of alcohl involv blood alcohl level 80-99mg/100ml
U805.00	Drinker (heavy)	[X]Eviden of alcoh involv blood alcoh level 100-119mg/100ml
U807.00	Drinker (heavy)	[X]Eviden of alcoh involv blood alcoh level 200-239mg/100ml
U808.00	Drinker (heavy)	[X]Eviden alcoh involv blood alcoh level 240mg/100ml or more
U81..00	Drinker (heavy)	[X]Evid of alcohol involv determind by level of intoxication
U811.00	Drinker (heavy)	[X]Evid alcoh invol determ by level of intox mod alcoh intox
U812.00	Drinker (heavy)	[X]Evid alcoh invol determ by level of intox sev alcoh intox
U813.00	Drinker (heavy)	[X]Evid alcoh invl determ by levl intox very sev alcoh intox
Z191.00	Drinker (heavy)	Alcohol detoxification
Z191100	Drinker (heavy)	Alcohol withdrawal regime
Z191200	Drinker (heavy)	Planned reduction of alcohol consumption
Z191211	Drinker (heavy)	Alcohol reduction programme
Z191400	Drinker (unspecified)	Self-monitoring of alcohol intake
Z4B1.00	Drinker (heavy)	Alcoholism counselling
ZC22200	Drinker (heavy)	Advice to change alcoholic drink intake
ZC2H.00	Drinker (heavy)	Advice to change alcohol intake
ZG23100	Drinker (heavy)	Advice on alcohol consumption
ZRk9.00	Drinker (heavy)	Short alcohol dependence data
ZRk9.11	Drinker (heavy)	SADD - Short alcohol dependence data
ZV11311	Drinker (heavy)	[V]Problems related to lifestyle alcohol use
ZV4KC00	Drinker (unspecified)	[V] Alcohol use
ZV57A00	Drinker (heavy)	[V]Alcohol rehabilitation
ZV6D600	Drinker (heavy)	[V]Alcohol abuse counselling and surveillance

## Sheet: Contraception oral
Gemscript	Gemscript_description	Readcode	Readcode_description
88147020	Acnocin 2000microgram/35microgram tablets (Sandoz Ltd)	61J0.00	Oral contraceptive pill contraindicated
25544021	Acondro 0.03mg/3mg tablets (Mylan Ltd)	U602400	[X]Oral contracepts caus adverse effects in therapeutic use
27018021	Aidulan 20microgram/75microgram tablets (Lupin (Europe) Ltd)	614Z.00	Oral contraception NOS
27017021	Aidulan 30microgram/75microgram tablets (Lupin (Europe) Ltd)	U602411	[X] Adverse reaction to unspecified oral contraceptive
46831020	Aizea 75microgram tablets (Besins Healthcare (UK) Ltd)	ZV25417	[V]Repeat prescription of oral contraceptive
52777021	Bimizza 150microgram/20microgram tablets (Morningside Healthcare Ltd)	6141.00	Oral contraceptive started
55215020	Binovum tablets (Janssen-Cilag Ltd)	67Ij.00	Advice to GP to change pt oral contraceptive from combined
55196020	Brevinor 500microgram/35microgram tablets (Pfizer Ltd)	6146100	Headache caused by oral contraceptive pill
38599020	Cerazette 75microgram tablets (Mawdsley-Brooks & Company Ltd)	614D.00	Oral contraceptive prescribed
81171020	Cerazette 75microgram tablets (Merck Sharp & Dohme Ltd)	6143.00	Oral contraceptive re-started
14831021	Cerelle 75microgram tablets (Consilient Health Ltd)	61J1.00	Combined oral contraceptive pill contraindicated
89885020	Cicafem 2000/35 tablets (Galen Ltd)	ZV25015	[V]Oral contraceptive prescription
51975020	Cilest 35microgram/250microgram tablets (Janssen-Cilag Ltd)	6144.00	Oral contraceptive repeat
38575020	Cilest 35microgram/250microgram tablets (Mawdsley-Brooks & Company Ltd)	6146.00	Oral contraception - problem
60939021	Cilique 250microgram/35microgram tablets (Consilient Health Ltd)	ZV25C00	[V]Repeat prescription of oral contraceptive
46807020	Cimizt 30microgram/150microgram tablets (Morningside Healthcare Ltd)	6145.00	Oral contraception -no problem
91085020	Clairette 2000/35 tablets (Stragen UK Ltd)	614..12	Pill - oral contraception
80167020	Co-cyprindiol 2000microgram/35microgram tablets	6148.12	Progestagen only pill
66860020	Co-cyprindiol 2000microgram/35microgram tablets (A A H Pharmaceuticals Ltd)	6148.14	Progestogen only pill
66240020	Co-cyprindiol 2000microgram/35microgram tablets (Fannin UK Ltd)	61F1.00	Prescribed post-coital OCP
68269020	Co-cyprindiol 2mg+35microgram Tablet (Sandoz Ltd)
68702020	Conova 30 Tablet (Pharmacia Ltd)
58067020	Controvlar Tablet (Schering Health Care Ltd)
61724020	Cyproterone acetate with ethinylestradiol 2mg with 35micrograms tablets
54133021	Daylette 0.02mg/3mg tablets (Consilient Health Ltd)
81169020	Desogestrel 75microgram tablets
46833020	Desogestrel 75microgram tablets (A A H Pharmaceuticals Ltd)
16810021	Desogestrel 75microgram tablets (Actavis UK Ltd)
62288020	Desogestrel with ethinylestradiol 150micrograms with 20micrograms tablets
62289020	Desogestrel with ethinylestradiol 150micrograms with 30micrograms tablets
16454021	Desomono 75microgram tablets (MedRx Licences Ltd)
46832020	Desorex 75microgram tablets (Somex Pharma)
67954020	Dianette tablets (Bayer Plc)
09173020	Dianette tablets (Lexon (UK) Ltd)
57925020	Dianette tablets (Mylan Ltd)
09171020	Dianette tablets (Sigma Pharmaceuticals Plc)
09166020	Dianette tablets (Waymade Healthcare Plc)
59384020	Diethylstilbestrol 1mg tablets
65034020	Diethylstilbestrol 1mg tablets (A A H Pharmaceuticals Ltd)
54562020	Diethylstilbestrol 1mg tablets (Teva UK Ltd)
55977020	Diethylstilbestrol 500microgram / Lactic acid 5% pessaries
59385020	Diethylstilbestrol 5mg tablets
88991020	Diva 2000/35 tablets (Zeroderma Ltd)
40745021	Dretine 0.03mg/3mg tablets (Teva UK Ltd)
99915020	Elevin 150microgram/30microgram tablets (MedRx Licences Ltd)
53909021	Eloine 0.02mg/3mg tablets (Bayer Plc)
52874021	Emerres 1.5mg tablets (Morningside Healthcare Ltd)
27016021	Erlibelle 30microgram/150microgram tablets (Actavis UK Ltd)
93563020	Ethinylestradiol 2.7mg / Etonogestrel 11.7mg vaginal delivery system
80806020	Ethinylestradiol 20microgram / Desogestrel 150microgram tablets
46990020	Ethinylestradiol 20microgram / Drospirenone 3mg tablets
80360020	Ethinylestradiol 20microgram / Gestodene 75microgram tablets
70672020	Ethinylestradiol 20microgram / Norethisterone acetate 1mg tablets
55981020	Ethinylestradiol 20micrograms Tablet
91350020	Ethinylestradiol 2microgram capsules
87336020	Ethinylestradiol 2microgram tablets
67046020	Ethinylestradiol 2microgram tablets (UCB Pharma Ltd)
80812020	Ethinylestradiol 30microgram / Desogestrel 150microgram tablets
17805021	Ethinylestradiol 30microgram / Desogestrel 150microgram tablets (AM Distributions (Yorkshire) Ltd)
52698020	Ethinylestradiol 30microgram / Drospirenone 3mg tablets
80359020	Ethinylestradiol 30microgram / Gestodene 75microgram tablets
81026020	Ethinylestradiol 30microgram / Levonorgestrel 150microgram tablets
41932020	Ethinylestradiol 30microgram / Levonorgestrel 150microgram tablets (A A H Pharmaceuticals Ltd)
70673020	Ethinylestradiol 30microgram / Norethisterone acetate 1.5mg tablets
78161020	Ethinylestradiol 33.9micrograms/24hours / Norelgestromin 203micrograms/24hours transdermal patches
55613020	Ethinylestradiol 35microgram / Norethisterone 1mg tablets
55612020	Ethinylestradiol 35microgram / Norethisterone 500microgram tablets
80352020	Ethinylestradiol 35microgram / Norgestimate 250microgram tablets
80165020	Ethinylestradiol with cyproterone acetate 35microgram with 2mg tablets
80794020	Ethinylestradiol with gestodene - triphasic 6 x 30+50mcg; 5 x 40+70mcg; 10 x 30+100mcg Tablet
80788020	Ethinylestradiol with gestodene and placebo 30micrograms + 75micrograms Tablet
81046020	Ethinylestradiol with levonorgestrel - triphasic 6x30+50mcg; 5x40+75mcg; 10x30+125mcg Tablet
81052020	Ethinylestradiol with levonorgestrel - triphasic with placebo 6x30+50mcg; 5x40+75mcg; 10x30+125mcg Tablet
83878020	Ethinylestradiol with levonorgestrel 30micrograms + 50micrograms Tablet
84152020	Ethinylestradiol with levonorgestrel and placebo 30micrograms + 150micrograms Tablet
81018020	Ethinylestradiol with levonorgestrel for post-coital contraception 50micrograms + 250micrograms Tablet
71915020	Ethinylestradiol with levonorgestrel Tablet
81197020	Ethinylestradiol with norethisterone - biphasic 7 x 35mcg+500mcg; 14 x 35mcg+1mg Tablet
80917020	Ethinylestradiol with norethisterone - triphasic 7 x 35+500mcg; 7 x 35+750mcg; 7 x 35mcg+1mg Tablet
80916020	Ethinylestradiol with norethisterone - triphasic 7x35+500mcg; 9x35mcg+1mg; 5x35+500mcg Tablet
83808020	Ethinylestradiol with norethisterone 35micrograms + 750micrograms Tablet
05009007	ETHINYLOESTRADIOL 100 MCG TAB
05843007	ETHINYLOESTRADIOL 15 MCG TAB
06612007	ETHINYLOESTRADIOL 2 MCG TAB
02612007	ETHINYLOESTRADIOL 20 MCG PES
05541007	ETHINYLOESTRADIOL 25 MCG TAB
05010007	ETHINYLOESTRADIOL 30 MCG TAB
06665007	ETHINYLOESTRADIOL 30MCG/ETHYNODIOL 2MG MCG TAB
02602007	ETHINYLOESTRADIOL 5 MCG CAP
06663007	ETHINYLOESTRADIOL 5 MG TAB
06719007	ETHINYLOESTRADIOL 50MCG/ETHYNODIOL 1MG MCG TAB
05006007	ETHINYLOESTRADIOL 50MCG/NORGESTREL500MCG MCG TAB
05002007	ETHINYLOESTRADIOL/LEVONORGESTREL 30 MCG TAB
05004007	ETHINYLOESTRADIOL/NORETHISTERONE 35 MCG TAB
58092020	Eugynon 30 tablets (Schering Health Care Ltd)
27034021	Feanolla 75microgram tablets (Lupin (Europe) Ltd)
73713020	Femodene ED tablets (Bayer Plc)
60238020	Femodene tablets (Bayer Plc)
76414020	Femodette tablets (Bayer Plc)
98661020	Gedarel 20microgram/150microgram tablets (Consilient Health Ltd)
98643020	Gedarel 30microgram/150microgram tablets (Consilient Health Ltd)
12096020	Generic Binovum tablets
07145020	Generic Femodene ED tablets
12962020	Generic Logynon ED tablets
12963020	Generic Logynon tablets
12990020	Generic Microgynon 30 ED tablets
36358020	Generic Qlaira tablets
13259020	Generic Tri-Minulet tablets
12543020	Generic Trinovum tablets
69837020	Gestodene with ethinylestradiol 75microgramwith20microgram Tablet
69836020	Gestodene with ethinylestradiol 75microgramwith30microgram Tablet
58061020	Gynovlar 21 Tablet (Schering Health Care Ltd)
40757021	Isteranda 1.5mg tablets (Sandoz Ltd)
93808020	Katya 30/75 tablets (Stragen UK Ltd)
47518020	Lestramyl 20microgram/150microgram tablets (Mylan Ltd)
47519020	Lestramyl 30microgram/150microgram tablets (Mylan Ltd)
99281020	Levest 150/30 tablets (Actavis UK Ltd)
98046020	Levest 150/30 tablets (Morningside Healthcare Ltd)
89777020	Levonelle 1500microgram tablets (Bayer Plc)
88386020	Levonelle One Step 1.5mg tablets (Bayer Plc)
88384020	Levonorgestrel 1.5mg tablets
17826021	Levonorgestrel 1.5mg tablets (Consilient Health Ltd)
81034020	Levonorgestrel 250microgram / Ethinylestradiol 30microgram tablets
81040020	Levonorgestrel 250microgram / Ethinylestradiol 50microgram tablets
71246020	Levonorgestrel 30microgram tablets
16437021	Lizinna 250microgram/35microgram tablets (Morningside Healthcare Ltd)
55144020	Loestrin 20 tablets (Galen Ltd)
55150020	Loestrin 30 tablets (Galen Ltd)
58104020	Logynon ED tablets (Bayer Plc)
55156020	Logynon tablets (Bayer Plc)
21453021	Lucette 0.03mg/3mg tablets (Consilient Health Ltd)
27015021	Maexeni 150microgram/30microgram tablets (Lupin (Europe) Ltd)
07136020	Marvelon tablets (DE Pharmaceuticals)
07133020	Marvelon tablets (Mawdsley-Brooks & Company Ltd)
55257020	Marvelon tablets (Merck Sharp & Dohme Ltd)
72667020	Menzol 5mg Tablet (Schwarz Pharma Ltd)
68585020	Mercilon 150microgram/20microgram tablets (Merck Sharp & Dohme Ltd)
64446020	Mestranol 50microgram / Norethisterone 1mg tablets
75773020	Mestranol with norethisterone Tablet
84440020	Microgynon 30 ED tablets (Bayer Plc)
58098020	Microgynon 30 tablets (Bayer Plc)
07137020	Microgynon 30 tablets (Mawdsley-Brooks & Company Ltd)
55274020	Micronor 350microgram tablets (Janssen-Cilag Ltd)
98677020	Millinette 20microgram/75microgram tablets (Consilient Health Ltd)
98667020	Millinette 30microgram/75microgram tablets (Consilient Health Ltd)
55265020	Minilyn Tablet (Organon Laboratories Ltd)
58072020	Minovlar 21 Tablet (Schering Health Care Ltd)
58080020	Minovlar ed Tablet (Schering Health Care Ltd)
68482020	Minulet tablets (Wyeth Pharmaceuticals)
27012021	Munalea 150microgram/20microgram tablets (Lupin (Europe) Ltd)
27013021	Munalea 150microgram/30microgram tablets (Lupin (Europe) Ltd)
46828020	Nacrez 75microgram tablets (Teva UK Ltd)
55223020	Neocon 1/35 Tablet (Cilag Pharmaceuticals Ltd)
03633007	NORETHISTERONE ACETATE/ETHINYLOESTRADIOL 10 MG TAB
51931020	Norgestimate with ethinylestradiol 250micrograms + 35micrograms Tablet
58138020	Norgeston 30microgram tablets (Bayer Plc)
55281020	Noriday 350microgram tablets (Pfizer Ltd)
55188020	Norimin 1mg/35microgram tablets (Pfizer Ltd)
55205020	Norinyl-1 tablets (Pfizer Ltd)
55229020	Ortho-novin 1/50 Tablet (Janssen-Cilag Ltd)
55169020	Ovran 30 Tablet (Wyeth Pharmaceuticals)
55162020	Ovran tablets (Wyeth Pharmaceuticals)
55176020	Ovranette 150microgram/30microgram tablets (Pfizer Ltd)
55235020	Ovysmen 500microgram/35microgram tablets (Janssen-Cilag Ltd)
97018020	Qlaira tablets (Bayer Plc)
98645020	Rigevidon tablets (Consilient Health Ltd)
58123020	Schering PC4 Tablet (Schering Health Care Ltd)
07139020	Schering PC4 tablets (Schering Health Care Ltd)
52898020	SH420 10mg Tablet (Schering Health Care Ltd)
93810020	Sunya 20/75 tablets (Stragen UK Ltd)
57770020	Synphase tablets (Pfizer Ltd)
52824021	Teragezza 2000microgram/35microgram tablets (Morningside Healthcare Ltd)
57318020	Triadene tablets (Bayer Plc)
55244020	Trinovum ed ED tablets (Janssen-Cilag Ltd)
55243020	Trinovum tablets (Janssen-Cilag Ltd)
98647020	TriRegol tablets (Consilient Health Ltd)
17825021	Upostelle 1500microgram tablets (Consilient Health Ltd)
52849021	Yacella 0.03mg/3mg tablets (Morningside Healthcare Ltd)
76155020	Yasmin tablets (Bayer Plc)
10085020	Yasmin tablets (Mawdsley-Brooks & Company Ltd)
00607021	Yasminelle 3mg+20microgram Tablet (Bayer Plc)
15416021	Yaz tablets (Imported (United States))
46991020	Yaz tablets (Imported (United States))
17471021	Zelleta 75microgram tablets (Morningside Healthcare Ltd)
16259021	Zoely 2.5mg/1.5mg tablets (Merck Sharp & Dohme Ltd)
60926020	Etynodiol 500microgram tablets
46830020	Cerelle 75microgram tablets (Consilient Health Ltd)
97455020	EllaOne 30mg tablets (HRA Pharma UK Ltd)
10893020	Levonelle 1500microgram tablets (Waymade Healthcare Plc)
55287020	Microval 30microgram tablets (Wyeth Pharmaceuticals)
97451020	Ulipristal 30mg tablets
57616020	Femulen 500microgram tablets (Pfizer Ltd)
79580020	Postinor-2 750microgram Tablet (Medimpex (UK) Ltd)

## Sheet: Contraception ring and IUD
Gemscript	Gemscript_description	Readcode	Readcode_description
24101021	Jaydess 13.5mg intrauterine device (Bayer Plc)	6151.00	IUD fitted
49083021	Levosert 20micrograms/24hours intrauterine device (Allergan Ltd)	6151100	Insertion of T shaped 375 mm squared copper coated IUCD
79597020	Mirena 20micrograms/24hours intrauterine device (Bayer Plc)	7E09400	Introduction of Mirena coil
96393020	NuvaRing 0.12mg/0.015mg per day vaginal delivery system (Merck Sharp & Dohme Ltd)	7E09000	Introduction of intrauterine contraceptive device
07150020	Mirena 20micrograms/24hours intrauterine device (Mawdsley-Brooks & Company Ltd)	ZV25111	[V]Coil insertion
07148020	Mirena 20micrograms/24hours intrauterine device (Dowelhurst Ltd)	ZV25D00	[V]Reinsertion of intrauterine contraceptive device
65219020	Novagard type 6 Intrauterine device (Pharmacia Ltd)	7E09111	Change of intrauterine contraceptive device
87040020	Multi-Safe 375 intrauterine contraceptive device (Williams Medical Supplies Ltd)	9m6..00	Intrauterine contraceptive device removal invitation
40643020	Novaplus T 380 Ag intrauterine contraceptive device normal (R.F. Medical Supplies Ltd)	7E09.00	Intrauterine contraceptive device procedure
48439020	Nova-T intrauterine contraceptive device (Schering Health Care Ltd)	SP07S00	Retained intrauterine contraceptive device
90708020	Neo-Safe T380 intrauterine contraceptive device (Williams Medical Supplies Ltd)	L257.12	Fetus with damage due to intra-uterine contraceptive device
56286020	Multiload Cu250 intrauterine contraceptive device (Organon Laboratories Ltd)	615M.00	Intrauterine contraceptive device annual review by telephone
41957020	Novaplus T 380 Cu intrauterine contraceptive device mini (R.F. Medical Supplies Ltd)	SP03900	Uterine perforation by intrauterine contraceptive device
79635021	Kyleena 19.5mg intrauterine device (Bayer Plc)	615N.00	Intrauterine contraceptive device fit by another GP practice
10675021	Optima TCu 380A intrauterine contraceptive device (Farla Medical Ltd)	ZV2541A	[V]Reinsertion of intrauterine contraceptive device
40642020	Ancora 375 Ag intrauterine contraceptive device (R.F. Medical Supplies Ltd)	L2D..00	Retained intrauterine contraceptive device in pregnancy
41956020	Novaplus T 380 Ag intrauterine contraceptive device maxi (R.F. Medical Supplies Ltd)	7E09100	Replacement of intrauterine contraceptive device
95062020	UT380 Short intrauterine contraceptive device (Durbin Plc)	7E09.11	Coil intrauterine contraceptive device procedure
41955020	Novaplus T 380 Ag intrauterine contraceptive device mini (R.F. Medical Supplies Ltd)	ZV45500	[V]Intrauterine contraceptive device present
40639020	Ancora 375 Cu intrauterine contraceptive device (R.F. Medical Supplies Ltd)	ZV25415	[V]Reinsertion of intrauterine contraceptive device
94440020	Flexi-T+ 380 intrauterine contraceptive device (Durbin Plc)	SP03216	Bleeding due to intrauterine contraceptive device
95060020	TT380 Slimline intrauterine contraceptive device (Durbin Plc)	SP03217	Contraception IUCD causing bleeding
82861020	T-Safe 380A QL intrauterine contraceptive device (Williams Medical Supplies Ltd)	ZV45512	[V]Intrauterine contraceptive device present
01081021	Mini TT380 Slimline intrauterine contraceptive device (Durbin Plc)	ZV45511	[V]Intrauterine contraceptive device present
24100021	Levonorgestrel 13.5mg intrauterine device	615..11	Coil contraception
59807020	Multiload Cu375 intrauterine contraceptive device (Organon Laboratories Ltd)	615..12	IUD contraception
12644020	Intrauterine contraceptive device	9kA..00	Intra-uterine contraceptive device fitting - enh serv admin
55136020	Ortho-gyne type 4a iucd -t Intrauterine device (Janssen-Cilag Ltd)	615L.00	Intrauterine contraceptive device 6 week check
56290020	Multiload Cu250 Short intrauterine contraceptive device (Organon Laboratories Ltd)	SP03200	Mechanical complication of intrauterine contraceptive device
40640020	Copper T380 A intrauterine contraceptive device (R.F. Medical Supplies Ltd)	ZV25112	[V]Intrauterine contraceptive device insertion
51178020	Ortho-gyne type 4b Intrauterine device T380S (Janssen-Cilag Ltd)	ZV25113	[V]Intrauterine contraceptive device insertion
82859020	Nova-T 380 intrauterine contraceptive device (Bayer Plc)	962..15	IUD contraceptive claim
81011020	Flexi-T 300 intrauterine contraceptive device (Durbin Plc)	962..14	IUD contraceptive claim
79599020	Levonorgestrel 20micrograms/24hours intrauterine device	962..11	Coil contraceptive claim
95068020	Load 375 intrauterine contraceptive device (Durbin Plc)	962..13	IUCD contraceptive claim
80160020	GyneFixPT intrauterine contraceptive device (Family Planning Sales Ltd)	SP06C00	Infection associated with intrauterine contraceptive device
40641020	Novaplus T 380 Cu intrauterine contraceptive device normal (R.F. Medical Supplies Ltd)	7E09z00	Intrauterine contraceptive device procedure NOS
06081021	Steriload intrauterine contraceptive device (Farla Medical Ltd)	7E09011	Fitting of intrauterine contraceptive device
79718020	Gyne-T 380S intrauterine device (Janssen-Cilag Ltd)	615K.00	Intrauterine contraceptive device annual review
80159020	GyneFix intrauterine contraceptive device (Williams Medical Supplies Ltd)	ZV25414	[V]Intrauterine contraceptive device check
95066020	UT380 Standard intrauterine contraceptive device (Durbin Plc)	ZV25F00	[V]Intrauterine contraceptive device check
04233007	COIL LIPPES LOOP	ZV25100	[V]Intrauterine contraceptive device insertion
01505007	COIL GRAVIGARD	SP07R00	Bleeding due to intrauterine contraceptive device
00976007	COIL	61R..00	Intrauterine system contraception
00975007	COIL SAF-T	ZV25A00	[V]Surveillance of (intrauterine) contraceptive device
!9131152	COIL NOVA-T	7E09y00	Other specified intrauterine contraceptive device
		SP03213	Mechanical complication intrauterine contracep.device (IUD)
		7E09.12	Intrauterine device procedure
		SP03212	Mechanical complication intrauterine contracep.device (IUCD)
		SP03214	Perforation uterus due to intrauterine contrac.device (IUCD)
		SP03215	Perforation uterus due to intrauterine contrac. device (IUD)
		615R.00	Intrauterine contracep device checked by other hlth provider
		615T.00	Intrauterine contraceptive device threads seen
		ZV25419	[V]Intrauterine contraceptive device check
		7E09700	Insertion of intrauterine system
		962..12	FP1002 - IUD insertion claim
		6158.00	IUD removal awaited
		615F.00	IUD check
		615D.00	IUD partially expelled
		6153.00	IUD re-fitted
		615P000	Hormone releasing IUCD fitted by other healthcare provider
		9O9..12	IUCD follow-up administration
		9kA0.00	IUCD fitting - enhanced service completed
		SP06E00	Infection and inflammation associated with retained IUCD
		8HlJ100	Internal practice referral for IUCD
		61F2.00	'Morning after' IUCD fitted
		8CAw000	Advice about IUCD, checking for threads
		98CK.00	GMS4 claim - contraception (IUCD) signed
		98BA.00	GMS3 claim - temporary contraceptive (IUCD) signed
		615P.00	IUCD fitted by other healthcare provider
		SP06F00	Inflammation associated with retained IUCD
		98CL.00	GMS4 claim - contraception (IUCD) sent to HA
		Z247100	Expulsion of IUCD during third stage of labour
		ZV2541C	[V]Coil maintenance
		ZV25411	[V]Coil check
		ZV25412	[V]Reinsertion of coil
		ZV25F11	[V]Coil check
		615S.00	Mirena coil check
		9O9..11	Coil follow-up administration
		ZV45513	[V]Coil in situ
		ZV25D11	[V]Reinsertion of coil
		SP03211	Mechanical complication of coil
		L257.00	Fetus with damage due to intra-uterine contraceptive device
		98CM.00	GMS4 claim - contraception (IUCD) due with new IUCD
		98BB.00	GMS3 claim - temporary contraceptive (IUCD) sent to HA
		98BC.00	GMS3 claim - temporary contraceptive (IUCD) paid

## Sheet: Contraception implant
Gemscript	Gemscript_description	Readcode	Readcode_description
03248007	PROGESTERONE B.P IMPLANT 100 MG	7G2AG00	Insertion of Implanon
98949020	Nexplanon 68mg implant (Merck Sharp & Dohme Ltd)	61KC.00	Insert subcutaneous contraceptive implnt othr healthcre prov
80480020	Etonogestrel 68mg implant	7G2AH00	Reinsertion of subcutaneous contraceptive
55101020	Levonorgestrel 228mg Implant	7G2AJ00	Insertion of etonogestrel radiopaque contraceptive implant
80478020	Implanon 68mg implant (Organon Laboratories Ltd)	9kr..00	Subdermal etonogestrel implant insertion ESA
		7G2AB00	Insertion of subcutaneous contraceptive
		61KH.00	Subcutaneous contraceptive implant not palpable
		61KB.00	Check of subcutaneous contraceptive
		61KZ.00	Subcutaneous contraceptive NOS
		61K..00	Subcutaneous contraceptive
		9m7..00	Contraceptive implant removal invitation
		964..00	Insertion of subcutaneous contraceptive claim
		61KA.00	Insertion of subcutaneous contraceptive
		61KE.00	Subcutaneous contraceptive implant palpable
		61KD.00	Subcutaneous contraceptive in situ

## Sheet: Contraception injection
Gemscript	Gemscript_description	Readcode	Readcode_description
07152020	Depo-Provera 150mg/1ml suspension for injection pre-filled syringes (Waymade Healthcare Plc)	61B..11	Depot contraception
07155020	Depo-Provera 150mg/1ml suspension for injection pre-filled syringes (Mawdsley-Brooks & Company Ltd)	61B4.00	Depot contraceptive - problem
07156020	Depo-Provera 150mg/1ml suspension for injection pre-filled syringes (Necessity Supplies Ltd)	61B3.00	Depot contraceptive-no problem
07157020	Depo-Provera 150mg/1ml suspension for injection pre-filled syringes (DE Pharmaceuticals)	61BZ.00	Depot contraceptive NOS
56273020	Depo-Provera 150mg/1ml suspension for injection vials (Pfizer Ltd)	61B2.00	Depot contraceptive repeated
92323020	Depo-Provera 150mg/1ml suspension for injection pre-filled syringes (Pfizer Ltd)	61B1.00	Depot contraceptive given
15479021	Medroxyprogesterone 104mg/0.65ml suspension for injection pre-filled disposable devices	61B..00	Depot contraceptive
92321020	Medroxyprogesterone 150mg/1ml suspension for injection pre-filled syringes	61B6.00	Depot contraceptive failure
64357020	Medroxyprogesterone acetate contraceptive 150mg/ml Injection
64356020	Medroxyprogesterone acetate contraceptive 50mg/ml Injection
58131020	Noristerat 200mg/1ml solution for injection ampoules (Bayer Plc)
15480021	Sayana Press 104mg/0.65 ml suspension for injection pre-filled disposable devices (Pfizer Ltd)

## Sheet: Contraception other
Gemscript	Gemscript_description	Readcode	Readcode_description
67960020	Evra transdermal patches (Janssen-Cilag Ltd)	61N..00	Transdermal contraceptive
83975020	Norelgestromin with ethinylestradiol 203micrograms + 33.9micrograms/24hours Transdermal patch	6161.00	CAP fitted
78161020	Ethinylestradiol 33.9micrograms/24hours / Norelgestromin 203micrograms/24hours transdermal patches	616..12	Diaphragm contraception
14227020	Evra transdermal patches (Dowelhurst Ltd)	616..11	CAP contraception
65120020	Duragel 2% gel (SSL International Plc)	61C..11	Spermicide alone contraception
96497020	Vaginal contraceptive silicone diaphragm type C arcing spring 80mm	61DZ.00	Contraceptive sponge NOS
96481020	Vaginal contraceptive silicone diaphragm type B coil spring 75mm	61H..00	Contraception: female sterilis
88483020	FemCap 22mm (Durbin Plc)	6171.00	Uses contraceptive sheath
55197020	Diaphragm Vaginal contraceptive device Type A 75mm	617..11	Sheath contraception
96477020	Vaginal contraceptive silicone diaphragm type B coil spring 65mm	617Z.00	Contraceptive sheath NOS
55194020	Diaphragm Vaginal contraceptive device Type A 70mm	61EZ.00	Sympto-thermal contraceptn NOS
93058020	Vaginal contraceptive rubber diaphragm flat spring 90mm	61D1.00	Uses contraceptive sponge
76042020	Ortho all-flex type c-arcing spring diaphragm 85mm 85mm Diaphragm (Janssen-Cilag Ltd)	ZV25011	[V]Contraceptive cream prescription
76022020	Ortho all-flex type c-arcing spring diaphragm 60mm 60mm Diaphragm (Janssen-Cilag Ltd)	ZV25013	[V]Contraceptive foam fitting
96444020	Milex arcing spring silicone diaphragm 60mm (Durbin Plc)	ZV25012	[V]Contraceptive cap fitting
93060020	Vaginal contraceptive rubber diaphragm flat spring 95mm	617..00	Contraceptive sheath
96432020	Milex omniflex coil spring silicone diaphragm 65mm (Durbin Plc)	61E..00	Sympto-thermal contraception
55165020	Diaphragm Vaginal contraceptive device Type B 55mm	61D4.00	Contraceptive sponge failure
50479020	Diaphragm Vaginal contraceptive device Type A 90mm	61V0.00	Contraceptive sheath problem
88487020	FemCap 30mm (Durbin Plc)	8B2L.00	Contraceptive sheath issued
71136020	Octoxinol 1%w/w Jelly	616..00	Contraceptive diaphragm
93048020	Vaginal contraceptive rubber diaphragm flat spring 65mm	98CA.00	GMS4 claim - contraception (non IUCD) signed
96487020	Vaginal contraceptive silicone diaphragm type B coil spring 90mm	9Oz1.00	Contraceptive check second letter
96501020	Vaginal contraceptive silicone diaphragm type C arcing spring 90mm	98CC.00	GMS4 claim - contraception (non IUCD) up to date
96476020	Vaginal contraceptive silicone diaphragm type B coil spring 60mm	98CJ.00	GMS4 claim - contraception (non IUCD) returned unpaid
77968020	Reflexions flat spring rubber diaphragm 65mm (Williams Medical Supplies Ltd)	ZV15700	[V]Personal history of contraception
50915020	Ortho-gynol 1%w/w Contraceptive jelly (Janssen-Cilag Ltd)	9O...12	Contraceptive administration
76039020	Ortho All-Flex arcing spring silicone diaphragm 80mm (Janssen-Cilag Ltd)	98B8.00	GMS3 claim - temporary contraceptive (non IUCD) sent to HA
76036020	Ortho All-Flex arcing spring silicone diaphragm 75mm (Janssen-Cilag Ltd)	156Z.00	Contraceptive usage NOS
76046020	Ortho all-flex type c-arcing spring diaphragm 90mm 90mm Diaphragm (Janssen-Cilag Ltd)	61V..00	Problem with contraception
96495020	Vaginal contraceptive silicone diaphragm type C arcing spring 75mm	61...00	Contraception
81400020	Ortho all-flex type c-arcing spring diaphragm 55mm 55mm Diaphragm (Janssen-Cilag Ltd)	ZV25400	[V]Surveillance previously prescribed contraceptive methods
77965020	Reflexions flat spring rubber diaphragm 60mm (Williams Medical Supplies Ltd)	96...00	Contraceptive claims
96499020	Vaginal contraceptive silicone diaphragm type C arcing spring 85mm	61Y..00	Uses contraception
76026020	Ortho All-Flex arcing spring silicone diaphragm 65mm (Janssen-Cilag Ltd)	961..11	FP1001 - contraception claim
96448020	Milex arcing spring silicone diaphragm 70mm (Durbin Plc)	98CI.00	GMS4 claim - contraception (non IUCD) paid
96440020	Milex omniflex coil spring silicone diaphragm 85mm (Durbin Plc)	613..00	Contraceptn from other agency
96456020	Milex arcing spring silicone diaphragm 90mm (Durbin Plc)	98CB.00	GMS4 claim - contraception (non IUCD) sent to HA
96483020	Vaginal contraceptive silicone diaphragm type B coil spring 80mm	9Oz0.00	Contraceptive check first letter
65111020	Rendells Pessary (Manufacturer unknown)	9Oz2.00	Contraceptive check third letter
65105020	Nonoxinol - 9 8% Contraceptive foam	F262800	Migraine induced by oestrogen contraceptive
96438020	Milex omniflex coil spring silicone diaphragm 80mm (Durbin Plc)	61Z..00	Contraception NOS
77962020	Reflexions flat spring rubber diaphragm 55mm (Williams Medical Supplies Ltd)
71482020	Nonoxinol - 9 Contraceptive film
55201020	Diaphragm Vaginal contraceptive device Type A 80mm
77971020	Reflexions flat spring rubber diaphragm 70mm (Williams Medical Supplies Ltd)
55206020	Diaphragm Vaginal contraceptive device Type A 85mm
70988020	Nonoxinol-9 2% gel
93052020	Vaginal contraceptive rubber diaphragm flat spring 75mm
96479020	Vaginal contraceptive silicone diaphragm type B coil spring 70mm
55189020	Diaphragm Vaginal contraceptive device Type A 65mm
88485020	FemCap 26mm (Durbin Plc)
75989020	Ortho type b-coil spring diaphragm 55mm 55mm Diaphragm (Janssen-Cilag Ltd)
93054020	Vaginal contraceptive rubber diaphragm flat spring 80mm
96491020	Vaginal contraceptive silicone diaphragm type C arcing spring 65mm
77974020	Reflexions flat spring rubber diaphragm 75mm (Williams Medical Supplies Ltd)
96485020	Vaginal contraceptive silicone diaphragm type B coil spring 85mm
96454020	Milex arcing spring silicone diaphragm 85mm (Durbin Plc)
57753020	Staycept 6% Pessary (Roche Products Ltd)
93056020	Vaginal contraceptive rubber diaphragm flat spring 85mm
71485020	Double check 6% Pessary (Family Planning Sales Ltd)
55186020	Diaphragm Vaginal contraceptive device Type A 60mm
77989020	Reflexions flat spring rubber diaphragm 95mm (Williams Medical Supplies Ltd)
96446020	Milex arcing spring silicone diaphragm 65mm (Durbin Plc)
50488020	Diaphragm Vaginal contraceptive device Type C 55mm
96493020	Vaginal contraceptive silicone diaphragm type C arcing spring 70mm
94487020	Gygel 2% contraceptive jelly (Marlborough Pharmaceuticals Ltd)
76031020	Ortho All-Flex arcing spring silicone diaphragm 70mm (Janssen-Cilag Ltd)
65114020	Genexol Pessary (Manufacturer unknown)
96434020	Milex omniflex coil spring silicone diaphragm 70mm (Durbin Plc)
96452020	Milex arcing spring silicone diaphragm 80mm (Durbin Plc)
57749020	Staycept 1% Gel (Roche Products Ltd)
56170020	Gynol-II 2% contraceptive jelly (Janssen-Cilag Ltd)
64877020	Di-isobutylphenoxy- polyethoxyethanol 1% w/w contracep jelly
77983020	Reflexions flat spring rubber diaphragm 85mm (Williams Medical Supplies Ltd)
93050020	Vaginal contraceptive rubber diaphragm flat spring 70mm
65103020	Nonoxinol - 9 5%w/w contraceptive cream
23581021	Milex ring pessary size 10, 108mm diameter, silicone without support/folding (Mediplus Ltd)
50476020	Diaphragm Vaginal contraceptive device Type A 55mm
71493020	C-film Contraceptive film (Family Planning Sales Ltd)
93044020	Vaginal contraceptive rubber diaphragm flat spring 60mm
93042020	Vaginal contraceptive rubber diaphragm flat spring 55mm
96436020	Milex omniflex coil spring silicone diaphragm 75mm (Durbin Plc)
92604020	Vaginal contraceptive cap silicone 26mm
96489020	Vaginal contraceptive silicone diaphragm type C arcing spring 60mm
77986020	Reflexions flat spring rubber diaphragm 90mm (Williams Medical Supplies Ltd)
96450020	Milex arcing spring silicone diaphragm 75mm (Durbin Plc)
76051020	Ortho all-flex type c-arcing spring diaphragm 95mm 95mm Diaphragm (Janssen-Cilag Ltd)
77979020	Reflexions flat spring rubber diaphragm 80mm (Williams Medical Supplies Ltd)
92602020	Vaginal contraceptive cap silicone 22mm
92586020	Vaginal contraceptive cap type A No.5
50498020	Vaginal contraceptive rubber diaphragm type C arcing spring 65mm
50507020	Vaginal contraceptive rubber diaphragm type C arcing spring 75mm
50502020	Vaginal contraceptive rubber diaphragm type C arcing spring 70mm
50513020	Vaginal contraceptive rubber diaphragm type C arcing spring 85mm
92582020	Vaginal contraceptive cap type A No.3
75998020	Ortho coil spring rubber diaphragm 70mm (Janssen-Cilag Ltd)
75995020	Ortho coil spring rubber diaphragm 65mm (Janssen-Cilag Ltd)
06436007	ORTHO COIL SPRING DIAPHRAGM
92588020	Vaginal contraceptive cap type B 22mm
50510020	Vaginal contraceptive rubber diaphragm type C arcing spring 80mm
92584020	Vaginal contraceptive cap type A No.4
50493020	Vaginal contraceptive rubber diaphragm type C arcing spring 60mm
50524020	Vaginal contraceptive rubber diaphragm type C arcing spring 95mm
50517020	Vaginal contraceptive rubber diaphragm type C arcing spring 90mm
76006020	Ortho coil spring rubber diaphragm 80mm (Janssen-Cilag Ltd)
55180020	Vaginal contraceptive rubber diaphragm type B coil spring 80mm
55174020	Vaginal contraceptive rubber diaphragm type B coil spring 65mm
48922020	Vaginal contraceptive rubber diaphragm type B coil spring 85mm
66938020	Vaginal contraceptive rubber diaphragm type B coil spring 100mm
55170020	Vaginal contraceptive rubber diaphragm type B coil spring 60mm
76013020	Ortho coil spring rubber diaphragm 90mm (Janssen-Cilag Ltd)
76016020	Ortho coil spring rubber diaphragm 95mm (Janssen-Cilag Ltd)
76001020	Ortho coil spring rubber diaphragm 75mm (Janssen-Cilag Ltd)
76009020	Ortho coil spring rubber diaphragm 85mm (Janssen-Cilag Ltd)
75992020	Ortho coil spring rubber diaphragm 60mm (Janssen-Cilag Ltd)
96442020	Milex omniflex coil spring silicone diaphragm 90mm (Durbin Plc)
96430020	Milex omniflex coil spring silicone diaphragm 60mm (Durbin Plc)
59904020	Vaginal contraceptive rubber diaphragm type B coil spring 75mm
76019020	Ortho coil spring rubber diaphragm 100mm (Janssen-Cilag Ltd)
55177020	Vaginal contraceptive rubber diaphragm type B coil spring 70mm
50483020	Vaginal contraceptive rubber diaphragm type B coil spring 90mm
55183020	Vaginal contraceptive rubber diaphragm type B coil spring 95mm
